# Supplementary material for: High Multi-Environmental Mechanical Stability and Adhesive Transparent Ionic Conductive Hydrogels Used as Smart Wearable Devices
Source: Polymers (Basel). 2022 Dec 5;14(23):5316. doi: 10.3390/polym14235316 (PMC9739927; doi:10.3390/polym14235316)
Supplement: Supplementary file 1 [file polymers-14-05316-s001.zip]

Archive with 1 entries (1 files):
- polymers-2067218-supplementary.pdf
